# Supplementary material for: KineWheel–DeepLabCut Automated Paw Annotation Using Alternating Stroboscopic UV and White Light Illumination
Source: eNeuro. 2024 Aug 23;11(8):ENEURO.0304-23.2024. doi: 10.1523/ENEURO.0304-23.2024 (PMC11363514; doi:10.1523/ENEURO.0304-23.2024)
Supplement: Extended Data — includes the copy of the GitHub repository. The “Arduino” folder contains the sketch to drive the LEDs and to trigger the camera. This folder contains also the “KWA-Controller” a Windows application to control the Arduino sketch. Inside the “camera” folder are the used camera presets. A very simple Jupyter notebook to run the inference is in the “Inference” folder. The “docs” folder contains the software documentation with instructions and examples on how to use and configure it. The same documentation is also available over the “Read the Docs” webpage. Download Extended Data, ZIP file. [file eneuro-11-ENEURO.0304-23.2024-s002.zip › Arduino/cam_and_light_sync/cam_and_light_sync.ino]

/**
 * Arduino UNO R3 (Nano) script to start and stop recordings when the system is operated in *Basic Mode* (inference only).
 * A *recording* is defined as the process of triggering the image capture of a connected Basler camera and switching white light LEDs.
 * 
 * This script bi-directionally communicates with a client program connected on a serial port.
 * 
 * A client can send
 *   - a "start recording",
 *   - a "stop recording", and
 *   - a "camera trigger rate"
 * message.
 * 
 * This script can send
 *   - "OK" messages to confirm commands sent by a client and
 *   - "keep alive" messages, while a recording is running.
 * 
 * 
 * High-level operation of this script:
 * 
 * (1) On startup of the Arduino, this script
 *   - turns off all lights,
 *   - disables the camera trigger signal,
 *   - sets the baudrate (as defined by the constant below), and then
 *   - enters the main loop.
 *   
 * (2) After startup (i.e., in the main loop), this script
 *   - waits for a client to start a recording.
 *   
 * (3) When recording, this script
 *   - turns on all white light LEDs (UV LEDs stay off),
 *   - triggers the camera periodically to take an image, and
 *   - checks every N iterations whether the client stopped the recording, in which case
 *      - all white LEDs are turned off,
 *      - the camera stops recording, and
 *      - code execution returns to step (2).
 *
 * Client implementation notes:
 *  - The baudrate used in the client program must match that defined in this script.
 *  - The "recording start" sequence consists of three bytes:
 *    - The first byte should be set to zero. This ensures that the state of this script
 *      will be reset to the beginning of the *main loop* whenever a new client ... TODO.
 * 
 * ## TODO
 * 
 * - Idea:
 * Allow client to send fps, b/c in *inference mode*, a high frame rate and thus delay between
 * subsequent frames is not required, only a short exposure time to keep motion blur at a minimum.
 * (FPS range should be limited to match specs of cam. E.g., 30 -- 720 FPS)
 * 
 *
 * - Test script!
 *
 * Date: Nov 11, 2022
 */

const unsigned long baudrate = 115200;   // Must match baudrate in Arduino Control App on PC

// Assignment of Arduino digital I/O pins to LED modules and Basler cam I/O connector
const int uvWheelLedsPin = 12;      // Pin to control 8x 3W UV LED, located below the wheel surface
const int uvFrontTopLedsPin = 11;   // Pin to control 5x 3W UV LED, located in front-top LED housing
const int whiteFrontTopLedPin = 10; // Pin to control 10x 1W white light LED, located in front-top LED housing
const int whiteFrontBotLedPin = 9;  // Pin to control 1x 50W white light LED, located in front-bottom LED housing
//const int baslerGpioInPin = 8;      // Pin to trigger Basler cam (GPIO In on Line 3)
const int baslerGpioInPin = 13;     // Pin to trigger Basler cam (GPIO In on Line 3)  // TODO: Switch back to pin 8

/**
 * Processing delay of Arduino recording WHILE-loop in microseconds.
 * Value determined by checking frame rate in Pylon Viewer GUI and adjusting delay 
 * value accordingly.  This delay will be subtracted from the delay between 
 * subsequent frames, so that the desired frame rate is achieved and not lowered.
 */
const unsigned long recLoopDelay = 53;  // 53 us allows for a maximum (stable) trigger rate of 720 Hz (fix FPS range in client app)
const int triggerSignalLen = 10;    // Length of HW-trigger signal (in us) sent to the Basler cam
const int stopCheckFrameCount = 3;  // Num of frames between checking if user stopped recording

// Operation codes (byte values) used for communication between Arduino and client
const byte msgStopRec = 0;  // Client request code to stop recording WHILE-loop
const byte msgStartRec = 1; // Client request code to start recording
const byte msgSendFps = 2;  // Arduino signal for client to send FPS
const byte msgWaiting = 3;  // Arduino signal for client to start recording

/*
 * Remove BEGIN
 */
//const byte msgRecording set this to a byte? and then sent it periodically while recording as keep-alive msg to client
// Magic byte sequence sent by client to start a recording. Must match values in Arduino Control App on PC.
//const byte msgStartByte1 = 233;
//const byte msgStartByte2 = 222;
/*
 * Remove END
 */

// The setup function runs once when the board is powered on or reset
void setup() {
  // Initialize serial communication at `baudrate` bits per second
  Serial.begin(baudrate);
  // Set the max. number of ms to wait for serial data.
  Serial.setTimeout(500);

  // Initialize digital pins as output.
  pinMode(uvWheelLedsPin, OUTPUT);
  pinMode(uvFrontTopLedsPin, OUTPUT);
  pinMode(whiteFrontTopLedPin, OUTPUT);
  pinMode(whiteFrontBotLedPin, OUTPUT);
  pinMode(baslerGpioInPin, OUTPUT);

  // Initialize LEDs and Basler HW-trigger pins to low (i.e., lights and cam trigger off).
  digitalWrite(uvWheelLedsPin, LOW);
  digitalWrite(uvFrontTopLedsPin, LOW);
  digitalWrite(whiteFrontTopLedPin, LOW);
  digitalWrite(whiteFrontBotLedPin, LOW);
  digitalWrite(baslerGpioInPin, LOW);
}


// The loop function runs over and over again, forever
void loop() {

  // Signal that Arduino is ready to start recording.
  Serial.write(msgWaiting);
  
  // DEBUG
  //Serial.print("Waiting");

  // Wait for at least 1 byte in the serial receive buffer.
  while (Serial.available() < 1);

  byte buf[2] = { 0 };  // Clear buffer
  Serial.readBytes(buf, 1);  // Read one byte from serial rcv buffer
  
  // Check if client sent msg to start recording.
  if (buf[0] != msgStartRec) {
    return;  // Start *main loop* from top again.
  }

  // Ask client for desired frame rate. (Send byte value.)
  Serial.write(msgSendFps);

  // Read frame rate from client
  memset(buf, 0, 2);  // Clear buffer
  size_t bytesRead = Serial.readBytes(buf, 2);  // Read two bytes from serial rcv buffer, w/ timeout
  byte hi = buf[0];
  byte lo = buf[1];
  word frameRate = word(hi, lo);

  // DEBUG: Remvoe me later
  //Serial.print(frameRate);
  
  // If frame rate is 0 or read timed out, abort and jump back to top of main loop.
  if (bytesRead != 2 || frameRate == 0) {
    return;
  }

  // Turn all white light LEDs on.
  digitalWrite(whiteFrontTopLedPin, HIGH);
  digitalWrite(whiteFrontBotLedPin, HIGH);

  bool isRecording = true;
  // NOTE: An overflow of the frame counter can be ignored, as values up to 2^32 - 1
  // can be stored, allowing run times of more than 1.000 h whren recording at 1.000 Hz.
  unsigned long frameCounter = 0;

  // NOTE: For `delayMicroseconds()`, currently, the largest value that will produce an accurate
  // delay is 16383; larger values can produce an extremely short delay. Therefore, split delay
  // into milliseconds and microseconds.
  unsigned long frameDelayUs = 1000000 / frameRate; // Delay between subsequent frames in microseconds
      // Subtract the duration of the camera trigger signal and WHILE-loop
      // iteration from the inter-frame delay to ensure the target frame rate
      // is met.
  frameDelayUs =  frameDelayUs - triggerSignalLen - recLoopDelay;
  //Serial.print('\n');
  //Serial.print(frameDelayUs);  // DEBUG: Remove
  unsigned long frameDelayMs = frameDelayUs / 1000; // Delay between subsequent frames in milliseconds
  //Serial.print('\n');          // DEBUG: Remove
  //Serial.print(frameDelayMs);  // DEBUG: Remove
  frameDelayUs =  frameDelayUs - frameDelayMs * 1000; // Delay between subsequent frames in microseconds
  //Serial.print('\n');          // DEBUG: Remove
  //Serial.print(frameDelayMs);  // DEBUG: Remove
  //Serial.print('\n');          // DEBUG: Remove
  //Serial.print(frameDelayUs);  // DEBUG: Remove
  //Serial.print('\n');          // DEBUG: Remove
  Serial.setTimeout(1);  // Set short timeout to not delay camera trigger, when checking for client msgs.

  // Recording loop switches lights and triggers camera until client stops recording
  while (isRecording) {
    // Trigger camera
    digitalWrite(baslerGpioInPin, HIGH);
    // Keep the HW-trigger signal sent to the Basler cam high for at
    // least `triggerSignalLen` microseconds to be registered by the cam.
    delayMicroseconds(triggerSignalLen);
    digitalWrite(baslerGpioInPin, LOW);

    delay(frameDelayMs);
    delayMicroseconds(frameDelayUs);

    if (frameCounter % stopCheckFrameCount) {
      // Every n-th frame, check whether client requested recording stop.
      if (Serial.available() > 0) {
        // If client has sent 0-byte, recording will be stopped.
        isRecording = (bool)Serial.read();
      }
    }
    
    ++frameCounter;
  }

  // Turn all white light LEDs off.
  digitalWrite(whiteFrontTopLedPin, LOW);
  digitalWrite(whiteFrontBotLedPin, LOW);

  // DEBUG
  //Serial.print("Stopped");

  Serial.setTimeout(500);  // Set longer timeout for when waiting for client and FPS value.

  // XXX: Remove lines below: don't report successful recording stop to client,
  // instead, on the client side, assume that recording got stopped. This
  // simplifies the logic and code on Arduino and client.
  // Report to client that recording has been stopped.
  //Serial.print(msgOk);
  
  return;  // Start *main loop* from top again.
 
}
