# Supplementary material for: KineWheel–DeepLabCut Automated Paw Annotation Using Alternating Stroboscopic UV and White Light Illumination
Source: eNeuro. 2024 Aug 23;11(8):ENEURO.0304-23.2024. doi: 10.1523/ENEURO.0304-23.2024 (PMC11363514; doi:10.1523/ENEURO.0304-23.2024)
Supplement: Extended Data — includes the copy of the GitHub repository. The “Arduino” folder contains the sketch to drive the LEDs and to trigger the camera. This folder contains also the “KWA-Controller” a Windows application to control the Arduino sketch. Inside the “camera” folder are the used camera presets. A very simple Jupyter notebook to run the inference is in the “Inference” folder. The “docs” folder contains the software documentation with instructions and examples on how to use and configure it. The same documentation is also available over the “Read the Docs” webpage. Download Extended Data, ZIP file. [file eneuro-11-ENEURO.0304-23.2024-s002.zip › Arduino/KWA-Controller/MainForm.h]

#pragma once


namespace KwaController {

	using namespace System;
	using namespace System::ComponentModel;
	using namespace System::Collections;
	using namespace System::Windows::Forms;
	using namespace System::Data;
	using namespace System::Drawing;


	/// <summary>
	/// Summary for MainForm
	/// </summary>
	public ref class MainForm : public System::Windows::Forms::Form
	{
	private:
        // Baudrate used for serial communication with Arduino.
        // Must match rate defined in Arduino Sketch.
        const int BAUDRATE = 115200;
        // Arduino operation byte codes.
        const int ARDUINO_STOP_REC = 0;
        const int ARDUINO_START_REC = 1;
        const int ARDUINO_SEND_FPS = 2;  // Must match def. in Arduino sketch!

		const int FPS_MIN_VAL = 1;    // Minimum FPS value.
		const int FPS_MAX_VAL = 720;  // Maximum FPS value.
		const int FPS_DEFAULT = 720;  // FPS value set on app startup.

		// Titles, texts, captions of form components.
        static String^ BTN_TEXT_ARDUINO_CONNECT = "Connect";
        static String^ BTN_TEXT_ARDUINO_DISCONNECT = "Disconnect";
		static String^ BTN_TEXT_SYSTEM_START = "Turn lights/cam on";
        static String^ BTN_TEXT_SYSTEM_STOP = "Turn lights/cam off";

		System::UInt16 fps;  // FPS value for triggering camera.
	private: System::Windows::Forms::TrackBar^ trackBarFps;
	private: System::Windows::Forms::Label^ labelFps;
	private: System::Windows::Forms::TextBox^ textBoxFps;
	private: System::Windows::Forms::Label^ labelMinFpsVal;
	private: System::Windows::Forms::Label^ labelMaxFpsVal;


	private: System::Windows::Forms::ErrorProvider^ errorProvider;


	private:
		bool isSystemRunning;  // `true` if lights are on and cam is triggered; otherwise `false`
	public:
		MainForm(void)
		{
			InitializeComponent();
			//
			// Constructor code: custom initialization of components/vars, etc.
			//
			this->comboBoxSerialPort->Items->AddRange(this->serialPort->GetPortNames());
			this->serialPort->BaudRate = BAUDRATE;
			this->isSystemRunning = false;

			// Init GUI elements for setting FPS with default value.
			this->textBoxFps->Text = "" + FPS_DEFAULT;
			this->trackBarFps->Value = FPS_DEFAULT;

			// Call `UpdateGui()` last to ensure all variables in the constructor
			// have been initialized.
			this->UpdateGui();
		}

	protected:
		/// <summary>
		/// Clean up any resources being used.
		/// </summary>
		~MainForm()
		{
			if (components)
			{
				delete components;
			}
		}
	private: System::IO::Ports::SerialPort^ serialPort;
	protected:

	private: System::Windows::Forms::TableLayoutPanel^ tableLayoutPanel1;
	private: System::Windows::Forms::ComboBox^ comboBoxSerialPort;
	private: System::Windows::Forms::Button^ buttonLightsAndCam;

	private: System::Windows::Forms::Button^ buttonSerialConnection;


	private: System::Windows::Forms::Label^ labelSerialPort;


	protected:
	private: System::ComponentModel::IContainer^ components;
	private:
		/// <summary>
		/// Update GUI components' text and state properties based on serial
		/// communication state with Arduino.
		/// </summary>
		void UpdateGui() {
			if (this->serialPort->IsOpen) {
				this->buttonSerialConnection->Text = BTN_TEXT_ARDUINO_DISCONNECT;
				this->buttonLightsAndCam->Enabled = true;
				// Port cannot be changed after communication with Arduino established.
				this->comboBoxSerialPort->Enabled = false;
			}
			else {
				this->buttonSerialConnection->Text = BTN_TEXT_ARDUINO_CONNECT;
				this->buttonLightsAndCam->Enabled = false;
				// Port can only be changed before establishing communication with Arduino.
				this->comboBoxSerialPort->Enabled = true;
			}

			if (this->isSystemRunning) {
				this->buttonLightsAndCam->Text = BTN_TEXT_SYSTEM_STOP;
				// Cannot change FPS value while system is running (recording).
				this->trackBarFps->Enabled = false;
				this->textBoxFps->Enabled = false;
			}
			else {
				this->buttonLightsAndCam->Text = BTN_TEXT_SYSTEM_START;
				// Can only change FPS value while system is not running (recording).
				this->trackBarFps->Enabled = true;
				this->textBoxFps->Enabled = true;
			}
		}

	private:
		/// <summary>
		/// Required designer variable.
		/// </summary>


#pragma region Windows Form Designer generated code
		/// <summary>
		/// Required method for Designer support - do not modify
		/// the contents of this method with the code editor.
		/// </summary>
		void InitializeComponent(void)
		{
			this->components = (gcnew System::ComponentModel::Container());
			this->serialPort = (gcnew System::IO::Ports::SerialPort(this->components));
			this->tableLayoutPanel1 = (gcnew System::Windows::Forms::TableLayoutPanel());
			this->buttonSerialConnection = (gcnew System::Windows::Forms::Button());
			this->buttonLightsAndCam = (gcnew System::Windows::Forms::Button());
			this->labelSerialPort = (gcnew System::Windows::Forms::Label());
			this->comboBoxSerialPort = (gcnew System::Windows::Forms::ComboBox());
			this->trackBarFps = (gcnew System::Windows::Forms::TrackBar());
			this->labelFps = (gcnew System::Windows::Forms::Label());
			this->textBoxFps = (gcnew System::Windows::Forms::TextBox());
			this->labelMinFpsVal = (gcnew System::Windows::Forms::Label());
			this->labelMaxFpsVal = (gcnew System::Windows::Forms::Label());
			this->errorProvider = (gcnew System::Windows::Forms::ErrorProvider(this->components));
			this->tableLayoutPanel1->SuspendLayout();
			(cli::safe_cast<System::ComponentModel::ISupportInitialize^>(this->trackBarFps))->BeginInit();
			(cli::safe_cast<System::ComponentModel::ISupportInitialize^>(this->errorProvider))->BeginInit();
			this->SuspendLayout();
			// 
			// serialPort
			// 
			this->serialPort->BaudRate = 115200;
			this->serialPort->ReadTimeout = 500;
			this->serialPort->WriteTimeout = 500;
			// 
			// tableLayoutPanel1
			// 
			this->tableLayoutPanel1->Anchor = static_cast<System::Windows::Forms::AnchorStyles>((((System::Windows::Forms::AnchorStyles::Top | System::Windows::Forms::AnchorStyles::Bottom)
				| System::Windows::Forms::AnchorStyles::Left)
				| System::Windows::Forms::AnchorStyles::Right));
			this->tableLayoutPanel1->AutoSize = true;
			this->tableLayoutPanel1->ColumnCount = 2;
			this->tableLayoutPanel1->ColumnStyles->Add((gcnew System::Windows::Forms::ColumnStyle(System::Windows::Forms::SizeType::Percent,
				50.2F)));
			this->tableLayoutPanel1->ColumnStyles->Add((gcnew System::Windows::Forms::ColumnStyle(System::Windows::Forms::SizeType::Percent,
				49.8F)));
			this->tableLayoutPanel1->Controls->Add(this->buttonSerialConnection, 0, 1);
			this->tableLayoutPanel1->Controls->Add(this->buttonLightsAndCam, 1, 1);
			this->tableLayoutPanel1->Location = System::Drawing::Point(15, 122);
			this->tableLayoutPanel1->Name = L"tableLayoutPanel1";
			this->tableLayoutPanel1->RowCount = 2;
			this->tableLayoutPanel1->RowStyles->Add((gcnew System::Windows::Forms::RowStyle(System::Windows::Forms::SizeType::Percent, 50)));
			this->tableLayoutPanel1->RowStyles->Add((gcnew System::Windows::Forms::RowStyle(System::Windows::Forms::SizeType::Absolute, 27)));
			this->tableLayoutPanel1->Size = System::Drawing::Size(277, 27);
			this->tableLayoutPanel1->TabIndex = 0;
			// 
			// buttonSerialConnection
			// 
			this->buttonSerialConnection->Anchor = static_cast<System::Windows::Forms::AnchorStyles>(((System::Windows::Forms::AnchorStyles::Top | System::Windows::Forms::AnchorStyles::Left)
				| System::Windows::Forms::AnchorStyles::Right));
			this->buttonSerialConnection->Location = System::Drawing::Point(3, 3);
			this->buttonSerialConnection->Name = L"buttonSerialConnection";
			this->buttonSerialConnection->Size = System::Drawing::Size(133, 21);
			this->buttonSerialConnection->TabIndex = 1;
			this->buttonSerialConnection->Text = L"Connect";
			this->buttonSerialConnection->UseVisualStyleBackColor = true;
			this->buttonSerialConnection->Click += gcnew System::EventHandler(this, &MainForm::buttonSerialConnection_Click);
			// 
			// buttonLightsAndCam
			// 
			this->buttonLightsAndCam->Anchor = static_cast<System::Windows::Forms::AnchorStyles>(((System::Windows::Forms::AnchorStyles::Top | System::Windows::Forms::AnchorStyles::Left)
				| System::Windows::Forms::AnchorStyles::Right));
			this->buttonLightsAndCam->Location = System::Drawing::Point(142, 3);
			this->buttonLightsAndCam->Name = L"buttonLightsAndCam";
			this->buttonLightsAndCam->Size = System::Drawing::Size(132, 21);
			this->buttonLightsAndCam->TabIndex = 2;
			this->buttonLightsAndCam->Text = L"Turn Lights and Cam On";
			this->buttonLightsAndCam->UseVisualStyleBackColor = true;
			this->buttonLightsAndCam->Click += gcnew System::EventHandler(this, &MainForm::buttonLightsAndCam_Click);
			// 
			// labelSerialPort
			// 
			this->labelSerialPort->AutoSize = true;
			this->labelSerialPort->Location = System::Drawing::Point(12, 9);
			this->labelSerialPort->Name = L"labelSerialPort";
			this->labelSerialPort->Size = System::Drawing::Size(29, 13);
			this->labelSerialPort->TabIndex = 3;
			this->labelSerialPort->Text = L"Port:";
			// 
			// comboBoxSerialPort
			// 
			this->comboBoxSerialPort->DropDownStyle = System::Windows::Forms::ComboBoxStyle::DropDownList;
			this->comboBoxSerialPort->FormattingEnabled = true;
			this->comboBoxSerialPort->Location = System::Drawing::Point(47, 6);
			this->comboBoxSerialPort->Name = L"comboBoxSerialPort";
			this->comboBoxSerialPort->Size = System::Drawing::Size(238, 21);
			this->comboBoxSerialPort->TabIndex = 0;
			this->comboBoxSerialPort->SelectedValueChanged += gcnew System::EventHandler(this, &MainForm::comboBoxSerialPort_SelectedValueChanged);
			this->comboBoxSerialPort->Validating += gcnew System::ComponentModel::CancelEventHandler(this, &MainForm::comboBoxSerialPort_Validating);
			this->comboBoxSerialPort->Validated += gcnew System::EventHandler(this, &MainForm::comboBoxSerialPort_Validated);
			// 
			// trackBarFps
			// 
			this->trackBarFps->LargeChange = 10;
			this->trackBarFps->Location = System::Drawing::Point(100, 43);
			this->trackBarFps->Maximum = 720;
			this->trackBarFps->Minimum = 1;
			this->trackBarFps->Name = L"trackBarFps";
			this->trackBarFps->Size = System::Drawing::Size(185, 45);
			this->trackBarFps->TabIndex = 4;
			this->trackBarFps->TickFrequency = 25;
			this->trackBarFps->Value = 700;
			this->trackBarFps->Scroll += gcnew System::EventHandler(this, &MainForm::trackBarFps_Scroll);
			// 
			// labelFps
			// 
			this->labelFps->AutoSize = true;
			this->labelFps->Location = System::Drawing::Point(13, 46);
			this->labelFps->Name = L"labelFps";
			this->labelFps->Size = System::Drawing::Size(30, 13);
			this->labelFps->TabIndex = 5;
			this->labelFps->Text = L"FPS:";
			// 
			// textBoxFps
			// 
			this->textBoxFps->Location = System::Drawing::Point(47, 43);
			this->textBoxFps->MaxLength = 3;
			this->textBoxFps->Name = L"textBoxFps";
			this->textBoxFps->Size = System::Drawing::Size(35, 20);
			this->textBoxFps->TabIndex = 6;
			this->textBoxFps->TextChanged += gcnew System::EventHandler(this, &MainForm::textBoxFps_TextChanged);
			this->textBoxFps->Validating += gcnew System::ComponentModel::CancelEventHandler(this, &MainForm::textBoxFps_Validating);
			this->textBoxFps->Validated += gcnew System::EventHandler(this, &MainForm::textBoxFps_Validated);
			// 
			// labelMinFpsVal
			// 
			this->labelMinFpsVal->AutoSize = true;
			this->labelMinFpsVal->ForeColor = System::Drawing::SystemColors::ControlDarkDark;
			this->labelMinFpsVal->Location = System::Drawing::Point(106, 75);
			this->labelMinFpsVal->Name = L"labelMinFpsVal";
			this->labelMinFpsVal->Size = System::Drawing::Size(13, 13);
			this->labelMinFpsVal->TabIndex = 7;
			this->labelMinFpsVal->Text = L"1";
			// 
			// labelMaxFpsVal
			// 
			this->labelMaxFpsVal->AutoSize = true;
			this->labelMaxFpsVal->ForeColor = System::Drawing::SystemColors::ControlDarkDark;
			this->labelMaxFpsVal->Location = System::Drawing::Point(267, 75);
			this->labelMaxFpsVal->Name = L"labelMaxFpsVal";
			this->labelMaxFpsVal->Size = System::Drawing::Size(25, 13);
			this->labelMaxFpsVal->TabIndex = 8;
			this->labelMaxFpsVal->Text = L"720";
			// 
			// errorProvider
			// 
			this->errorProvider->ContainerControl = this;
			// 
			// MainForm
			// 
			this->AutoScaleDimensions = System::Drawing::SizeF(6, 13);
			this->AutoScaleMode = System::Windows::Forms::AutoScaleMode::Font;
			this->AutoValidate = System::Windows::Forms::AutoValidate::Disable;
			this->CausesValidation = false;
			this->ClientSize = System::Drawing::Size(304, 161);
			this->Controls->Add(this->labelMaxFpsVal);
			this->Controls->Add(this->labelMinFpsVal);
			this->Controls->Add(this->textBoxFps);
			this->Controls->Add(this->labelFps);
			this->Controls->Add(this->trackBarFps);
			this->Controls->Add(this->labelSerialPort);
			this->Controls->Add(this->tableLayoutPanel1);
			this->Controls->Add(this->comboBoxSerialPort);
			this->MaximumSize = System::Drawing::Size(320, 200);
			this->MinimumSize = System::Drawing::Size(320, 0);
			this->Name = L"MainForm";
			this->Text = L"Kine Wheel Arena � DLC";
			this->FormClosing += gcnew System::Windows::Forms::FormClosingEventHandler(this, &MainForm::MainForm_FormClosing);
			this->tableLayoutPanel1->ResumeLayout(false);
			(cli::safe_cast<System::ComponentModel::ISupportInitialize^>(this->trackBarFps))->EndInit();
			(cli::safe_cast<System::ComponentModel::ISupportInitialize^>(this->errorProvider))->EndInit();
			this->ResumeLayout(false);
			this->PerformLayout();

		}
#pragma endregion
	private: System::Boolean ReadByteAndCatchError(System::Byte^ val) {
        try {
			System::Int32 result = this->serialPort->ReadByte();
			*val = result;  // If read succeeded, return byte value.
        }
		catch (const System::TimeoutException^ ex) {
			// The operation did not complete before the time-out period ended. 
			return false;
		}
        catch (const System::InvalidOperationException^ ex) {
			// The specified port is not open.
			return false;
		}

		// -1 indicates *end of stream*
		return *val > -1 ? true : false;  // Return true if no error ocurred
	}

	private: System::Boolean WriteAndCatchError(cli::array<unsigned char>^ buf, int offset, int count) {
        try {
            this->serialPort->Write(buf, offset, count);
        }
		catch (const System::TimeoutException^ ex) {
			// The operation did not complete before the time-out period ended. 
			return false;
		}
        catch (const System::InvalidOperationException^ ex) {
			// The specified port is not open.
			return false;
		}

		return true;  // Return true if no error ocurred
	}

	private: System::Void CloseSerialPort() {
        // Stop system if running.
        if (this->isSystemRunning) {
            this->buttonLightsAndCam_Click(nullptr, nullptr);
        }
        this->serialPort->Close();
	}

    /// <summary>
    /// Opens serial communication with the Arduino.
    /// </summary>
	private: System::Void buttonSerialConnection_Click(System::Object^ sender, System::EventArgs^ e) {
        cli::array<unsigned char>^ buf = { 0 };

		if (!this->serialPort->IsOpen) {
			// Explicitly validate form fields; `AutoValidation` property of the main form must be disabled.
			// When closing a serial port, this check is unnecessary.
			if (!ValidateChildren()) {
				return;
			}

			this->serialPort->Open();
			/**
			 * The IsOpen property tracks whether the port is open for use by the caller,
			 * not whether the port is open by any application on the machine.
			 * C.f. https://learn.microsoft.com/en-us/dotnet/api/system.io.ports.serialport.isopen?view=dotnet-plat-ext-7.0#remarks
			 *
			 * Therefore, we need to test whether the Arduino responds on the opened port.
			 * Write the first byte from `buf`, which contains op code to stop any running recording.
			 * C.f. https://learn.microsoft.com/en-us/dotnet/api/system.io.ports.serialport.write?view=dotnet-plat-ext-7.0#system-io-ports-serialport-write(system-byte()-system-int32-system-int32)
			 */
			buf[0] = ARDUINO_STOP_REC;
			String^ s;
			// NOTE: `ReadExisting()` returns the empty string if reading from an existing port, but
			// without an application on the other side (e.g., port where Arduino is not connected to).
			// Therefore, we need to test for the empty string and fail in that case, as we should
			// always get a *Waiting* response from the Arduino in response to our previously sent
			// *Stop* request.
			// C.f. https://learn.microsoft.com/en-us/dotnet/api/system.string?view=net-7.0#null-strings-and-empty-strings
			Byte b = 0;
			if (!this->WriteAndCatchError(buf, 0, 1) || !this->ReadByteAndCatchError(b)) {
				this->serialPort->Close();

				String^ errorMsg = "Could not communicate with Arduino on port " + this->serialPort->PortName + ".\n"
					"Check that the Arduino is connected to the computer and the selected port is correct.";

                // Set the ErrorProvider error with the text to display.
                this->errorProvider->SetError( this->comboBoxSerialPort, errorMsg );
			} else {
                // Clear 'received buffer', as the Arduino can send data on serial reset,
                // which is not relevant and might interfere with the program logic.
                s = this->serialPort->ReadExisting();
            }

		}
		else {
			this->CloseSerialPort();
		}
        this->UpdateGui();
	}

    private: System::Void buttonLightsAndCam_Click(System::Object^ sender, System::EventArgs^ e) {
		cli::array<unsigned char>^ buf = { 0, 0, 0 };

		// Explicitly validate form fields; `AutoValidation` property of the main form must be disabled.
		if (!ValidateChildren()) {
			// If invalid FPS value, don't proceed.
			return;
		}

		// TODO: Maybe first read everything from receive buffer, ensures that
		// we get responses corresponding to our requests sent below.
		this->serialPort->ReadExisting();

        buf[0] = ARDUINO_STOP_REC;
		// TODO: if error, show msg, set isSysRunning=False, disconnect, return
		WriteAndCatchError(buf, 0, 1);

		// Read response from Arduino; possible responses:
		//   (a) pre: sys running => post: sys waiting
		//   (b) pre: sys waiting => post: sys waiting
		//       * b/c 'stop' request won't change sys state when 'waiting'
		//   (c) pre: no communicaton => read timeout
		int responseCode = this->serialPort->ReadByte();
		// TODO: (?) Response code should be 'waiting', but not really necessary to test

		if (this->isSystemRunning) {  // lights on, cam triggered
			this->isSystemRunning = false;
            // Already sent *stop* request, nothing more to do.
		}
		else {  // light off, cam not triggered
            buf[0] = ARDUINO_START_REC;
			// TODO: Set frames dynamically; this is just a test!
            // FPS value (16-bit word, network byte order)
			buf[1] = static_cast<unsigned char>((this->fps >> 8) & 0xFF);  // Higher-order byte
            buf[2] = static_cast<unsigned char>(this->fps & 0xFF);         // Lower-order byte

			// Send 'start' and 'FPS' request in one write operation.
			if (!this->WriteAndCatchError(buf, 0, 3)) {
                this->isSystemRunning = false;
				// TODO: show err msg, close serial con, reset button, etc. states, return
			}

			// TODO: Do read error handling; on error, show msg and disconnect
            // Read response from Arduino.
            int responseCode = this->serialPort->ReadByte();

			if (responseCode == ARDUINO_SEND_FPS) {
                responseCode += 1;
                this->isSystemRunning = true;
				// Already sent FPS in request above, nothing more to do.
			}
			else {
                this->isSystemRunning = false;
				// TODO: Show err msg.
			}

		}

        UpdateGui();
    }

    /// <summary>
    /// Set selected serial COM port as serial communication port.
    /// </summary>
    /// <param name="sender"></param>
    /// <param name="e"></param>
    /// <returns></returns>
    private: System::Void comboBoxSerialPort_SelectedValueChanged(System::Object^ sender, System::EventArgs^ e) {
        this->serialPort->PortName = comboBoxSerialPort->Text;
    }

    private: System::Void textBoxFps_TextChanged(System::Object^ sender, System::EventArgs^ e) {
		/*
		 * When this method returns, contains the 16 - bit unsigned integer value that is equivalent
		 * to the number contained in s, if the conversion succeeded, or zero if the conversion failed.
		 *
		 * C.f. https://learn.microsoft.com/en-us/dotnet/api/system.uint16.tryparse?view=net-7.0#system-uint16-tryparse(system-string-system-uint16@)
		 */
		System::UInt16 fps;
		bool success = System::UInt16::TryParse(this->textBoxFps->Text, fps);
        if (success && fps >= FPS_MIN_VAL && fps <= FPS_MAX_VAL)
        {
			this->trackBarFps->Value = fps;
			this->fps = fps;
        }

		// Explicityly trigger validation; otherwise, validation will only occur if the main form's
		// `AutoValidation` property is not disabled and after the user changes focus to another
		// element with property `CausesValidation=true`.
		// UPDATE: If no validation triggered here, it only happens on 'Connect' button press.
		//this->ValidateChildren();
    }

    private: System::Void trackBarFps_Scroll(System::Object^ sender, System::EventArgs^ e) {
		this->textBoxFps->Text = "" + this->trackBarFps->Value;
		this->fps = this->trackBarFps->Value;
		// Explicityly trigger validation; otherwise, validation will only occur if the main form's
		// `AutoValidation` property is not disabled and after the user changes focus to another
		// element with property `CausesValidation=true`.
		// UPDATE: If no validation triggered here, it only happens on 'Connect' button press.
		//this->ValidateChildren();
    }

	private: bool IsFpsValueValid(String^ fps, interior_ptr<String^> errorMessage) {
		System::UInt16 iFps;
		if (System::UInt16::TryParse(fps, iFps) && iFps >= FPS_MIN_VAL && iFps <= FPS_MAX_VAL) {
			*errorMessage = "";
			return true;
		}
		else {
			*errorMessage = "FPS value must be a number in [" + this->FPS_MIN_VAL + ", " + this->FPS_MAX_VAL + "].";
			return false;
		}
	}

    private: System::Void textBoxFps_Validating(System::Object^ sender, System::ComponentModel::CancelEventArgs^ e) {
        String^ errorMsg;
        if (!IsFpsValueValid(this->textBoxFps->Text, &errorMsg) ) {
			// Cancel the event and select the text to be corrected by the user.
            e->Cancel = true;
            textBoxFps->Select( 0, textBoxFps->Text->Length );

            // Set the ErrorProvider error with the text to display.
            this->errorProvider->SetError( textBoxFps, errorMsg );
        }
    }
    private: System::Void textBoxFps_Validated(System::Object^ sender, System::EventArgs^ e) {
        // If all conditions have been met, clear the ErrorProvider of errors.
        this->errorProvider->SetError( textBoxFps, "" );
    }

    private: System::Void comboBoxSerialPort_Validating(System::Object^ sender, System::ComponentModel::CancelEventArgs^ e) {
		String^ errorMsg = "Select a valid serial port from the drop-down list.";
		// NOTE: `Validating` won't get called if the user never clicked(?) on the
		// GUI element, i.e., if the user leaves the default (no item selected),
		// validation won't run!
        /**
         * If user did not select port from drop-down list (SelectedItem == NULL),
         * display msg and abort.
         *
         * C.f. https://learn.microsoft.com/en-us/dotnet/api/system.windows.forms.messagebox?view=netframework-4.8
         */
        if (!this->comboBoxSerialPort->SelectedItem) {
            // Cancel the event.
            e->Cancel = true;

            // Set the ErrorProvider error with the text to display.
            this->errorProvider->SetError( this->comboBoxSerialPort, errorMsg );
        }
    }

    private: System::Void comboBoxSerialPort_Validated(System::Object^ sender, System::EventArgs^ e) {
        // If all conditions have been met, clear the ErrorProvider of errors.
        this->errorProvider->SetError( this->comboBoxSerialPort, "");
    }

    private: System::Void MainForm_FormClosing(System::Object^ sender, System::Windows::Forms::FormClosingEventArgs^ e) {
		// NOTE: Closing the program using the 'X' button on the top-right
		// of the GUI won't work if any form element has an error value set
		// and `AutoValidate` is enabled.
		this->AutoValidate = Windows::Forms::AutoValidate::Disable;

		// Stop Arduino recording and close serial port.
        this->CloseSerialPort();
    }
};
}
