# Supplementary material for: KineWheel–DeepLabCut Automated Paw Annotation Using Alternating Stroboscopic UV and White Light Illumination
Source: eNeuro. 2024 Aug 23;11(8):ENEURO.0304-23.2024. doi: 10.1523/ENEURO.0304-23.2024 (PMC11363514; doi:10.1523/ENEURO.0304-23.2024)
Supplement: Extended Data — includes the copy of the GitHub repository. The “Arduino” folder contains the sketch to drive the LEDs and to trigger the camera. This folder contains also the “KWA-Controller” a Windows application to control the Arduino sketch. Inside the “camera” folder are the used camera presets. A very simple Jupyter notebook to run the inference is in the “Inference” folder. The “docs” folder contains the software documentation with instructions and examples on how to use and configure it. The same documentation is also available over the “Read the Docs” webpage. Download Extended Data, ZIP file. [file eneuro-11-ENEURO.0304-23.2024-s002.zip › Camera/acA720-520uc-inference.pfs]

# {05D8C294-F295-4dfb-9D01-096BD04049F4}
# GenApi persistence file (version 3.1.0)
# Device = Basler::UsbCameraParams -- Basler USB3Vision camera interface -- Device version = 1.0.0 -- Product GUID = 5a809e15-f447-480f-a21f-0fb7256b8400 -- Product version GUID = 81D1DF1F-B365-42E1-B369-E4E95CF75F95
ExposureTimeMode	Standard
ExposureAuto	Off
BalanceWhiteAuto	Off
GainAuto	Off
Width	720
Height	364
OffsetX	8
OffsetY	180
CenterX	0
CenterY	0
ReverseX	0
ReverseY	0
PixelFormat	YCbCr422_8
TestImageSelector	Off
GainSelector	All
Gain	1.00000
GainSelector	All
BlackLevelSelector	All
BlackLevel	0.00000
BlackLevelSelector	All
Gamma	1.00000
DigitalShift	0
RemoveParameterLimitSelector	Gain
RemoveParameterLimit	0
RemoveParameterLimitSelector	Gain
LightSourcePreset	Daylight6500K
BalanceRatioSelector	Red
BalanceRatio	2.08960
BalanceRatioSelector	Green
BalanceRatio	1.00000
BalanceRatioSelector	Blue
BalanceRatio	2.63037
BalanceRatioSelector	Red
ColorAdjustmentSelector	Red
ColorAdjustmentHue	0.21875
ColorAdjustmentSelector	Yellow
ColorAdjustmentHue	0.25000
ColorAdjustmentSelector	Green
ColorAdjustmentHue	0.00000
ColorAdjustmentSelector	Cyan
ColorAdjustmentHue	0.06250
ColorAdjustmentSelector	Blue
ColorAdjustmentHue	-0.09375
ColorAdjustmentSelector	Magenta
ColorAdjustmentHue	1.31250
ColorAdjustmentSelector	Red
ColorAdjustmentSelector	Red
ColorAdjustmentSaturation	1.04688
ColorAdjustmentSelector	Yellow
ColorAdjustmentSaturation	1.07031
ColorAdjustmentSelector	Green
ColorAdjustmentSaturation	1.40625
ColorAdjustmentSelector	Cyan
ColorAdjustmentSaturation	1.11719
ColorAdjustmentSelector	Blue
ColorAdjustmentSaturation	0.99219
ColorAdjustmentSelector	Magenta
ColorAdjustmentSaturation	1.00781
ColorAdjustmentSelector	Red
ColorTransformationSelector	RGBtoRGB
ColorTransformationValueSelector	Gain00
ColorTransformationValue	1.53125
ColorTransformationValueSelector	Gain01
ColorTransformationValue	-0.12500
ColorTransformationValueSelector	Gain02
ColorTransformationValue	-0.40625
ColorTransformationValueSelector	Gain10
ColorTransformationValue	-0.28125
ColorTransformationValueSelector	Gain11
ColorTransformationValue	1.81250
ColorTransformationValueSelector	Gain12
ColorTransformationValue	-0.53125
ColorTransformationValueSelector	Gain20
ColorTransformationValue	-0.12500
ColorTransformationValueSelector	Gain21
ColorTransformationValue	-0.25000
ColorTransformationValueSelector	Gain22
ColorTransformationValue	1.37500
ColorTransformationSelector	RGBtoRGB
ColorTransformationValueSelector	Gain00
DemosaicingMode	BaslerPGI
NoiseReduction	0.00000
SharpnessEnhancement	1.25000
ShutterMode	Global
ExposureMode	Timed
ExposureTime	1329.0
AcquisitionBurstFrameCount	1
TriggerSelector	FrameBurstStart
TriggerMode	Off
TriggerSelector	FrameStart
TriggerMode	On
TriggerSelector	FrameStart
TriggerSelector	FrameBurstStart
TriggerSource	Line1
TriggerSelector	FrameStart
TriggerSource	Line3
TriggerSelector	FrameStart
TriggerSelector	FrameBurstStart
TriggerActivation	RisingEdge
TriggerSelector	FrameStart
TriggerActivation	RisingEdge
TriggerSelector	FrameStart
TriggerDelay	0
AcquisitionFrameRateEnable	1
AcquisitionFrameRate	725.16316
DeviceLinkSelector	0
DeviceLinkThroughputLimitMode	Off
DeviceLinkSelector	0
DeviceLinkSelector	0
DeviceLinkThroughputLimit	360000000
DeviceLinkSelector	0
ChunkSelector	Gain
ChunkEnable	0
ChunkSelector	ExposureTime
ChunkEnable	0
ChunkSelector	Timestamp
ChunkEnable	0
ChunkSelector	LineStatusAll
ChunkEnable	0
ChunkSelector	CounterValue
ChunkEnable	0
ChunkSelector	SequencerSetActive
ChunkEnable	0
ChunkSelector	PayloadCRC16
ChunkEnable	0
ChunkSelector	Timestamp
ChunkModeActive	0
AutoTargetBrightness	0.30196
AutoFunctionProfile	MinimizeGain
AutoGainLowerLimit	0.00000
AutoGainUpperLimit	36.00000
AutoExposureTimeLowerLimit	30.0
AutoExposureTimeUpperLimit	1000000.0
AutoFunctionROISelector	ROI1
AutoFunctionROIWidth	728
AutoFunctionROISelector	ROI2
AutoFunctionROIWidth	720
AutoFunctionROISelector	ROI1
AutoFunctionROISelector	ROI1
AutoFunctionROIHeight	544
AutoFunctionROISelector	ROI2
AutoFunctionROIHeight	540
AutoFunctionROISelector	ROI1
AutoFunctionROISelector	ROI1
AutoFunctionROIOffsetX	0
AutoFunctionROISelector	ROI2
AutoFunctionROIOffsetX	4
AutoFunctionROISelector	ROI1
AutoFunctionROISelector	ROI1
AutoFunctionROIOffsetY	0
AutoFunctionROISelector	ROI2
AutoFunctionROIOffsetY	2
AutoFunctionROISelector	ROI1
AutoFunctionROISelector	ROI1
AutoFunctionROIUseBrightness	1
AutoFunctionROISelector	ROI2
AutoFunctionROIUseBrightness	0
AutoFunctionROISelector	ROI1
AutoFunctionROISelector	ROI1
AutoFunctionROIUseWhiteBalance	1
AutoFunctionROISelector	ROI2
AutoFunctionROIUseWhiteBalance	1
AutoFunctionROISelector	ROI1
LUTSelector	Luminance
LUTEnable	0
LUTSelector	Luminance
LUTSelector	Luminance
LUTValueAll	0x0000000000000000000000000000000000000000000000000000000000000000080000000000000000000000000000000000000000000000000000000000000010000000000000000000000000000000000000000000000000000000000000001800000000000000000000000000000000000000000000000000000000000000200000000000000000000000000000000000000000000000000000000000000028000000000000000000000000000000000000000000000000000000000000003000000000000…
LUTSelector	Luminance
LineSelector	Line1
LineMode	Input
LineSelector	Line2
LineMode	Output
LineSelector	Line3
LineMode	Input
LineSelector	Line4
LineMode	Input
LineSelector	Line1
LineSelector	Line2
LineSource	UserOutput1
LineSelector	Line1
LineSelector	Line1
LineInverter	0
LineSelector	Line2
LineInverter	0
LineSelector	Line3
LineInverter	0
LineSelector	Line4
LineInverter	0
LineSelector	Line1
LineSelector	Line1
LineDebouncerTime	0.00000
LineSelector	Line3
LineDebouncerTime	0.00000
LineSelector	Line4
LineDebouncerTime	0.00000
LineSelector	Line1
LineSelector	Line2
LineMinimumOutputPulseWidth	0.000
LineSelector	Line1
UserOutputValueAll	0
BslLightControlMode	Off
TimerSelector	Timer1
TimerDuration	10.0
TimerSelector	Timer1
TimerSelector	Timer1
TimerDelay	0.0
TimerSelector	Timer1
TimerSelector	Timer1
TimerTriggerSource	ExposureStart
TimerSelector	Timer1
CounterSelector	Counter1
CounterEventSource	FrameStart
CounterSelector	Counter2
CounterEventSource	FrameStart
CounterSelector	Counter1
CounterSelector	Counter1
CounterResetSource	Off
CounterSelector	Counter2
CounterResetSource	Counter2End
CounterSelector	Counter1
BslLightControlTriggerMode	ExposureActive
EventSelector	ExposureEnd
EventNotification	Off
EventSelector	FrameStart
EventNotification	Off
EventSelector	FrameBurstStart
EventNotification	Off
EventSelector	FrameStartOvertrigger
EventNotification	Off
EventSelector	FrameBurstStartOvertrigger
EventNotification	Off
EventSelector	CriticalTemperature
EventNotification	Off
EventSelector	OverTemperature
EventNotification	Off
EventSelector	FrameStartWait
EventNotification	Off
EventSelector	FrameBurstStartWait
EventNotification	Off
EventSelector	ExposureEnd
UserDefinedValueSelector	Value1
UserDefinedValue	0
UserDefinedValueSelector	Value2
UserDefinedValue	0
UserDefinedValueSelector	Value3
UserDefinedValue	0
UserDefinedValueSelector	Value4
UserDefinedValue	0
UserDefinedValueSelector	Value5
UserDefinedValue	0
UserDefinedValueSelector	Value1
