# Supplementary material for: KineWheel–DeepLabCut Automated Paw Annotation Using Alternating Stroboscopic UV and White Light Illumination
Source: eNeuro. 2024 Aug 23;11(8):ENEURO.0304-23.2024. doi: 10.1523/ENEURO.0304-23.2024 (PMC11363514; doi:10.1523/ENEURO.0304-23.2024)
Supplement: Extended Data — includes the copy of the GitHub repository. The “Arduino” folder contains the sketch to drive the LEDs and to trigger the camera. This folder contains also the “KWA-Controller” a Windows application to control the Arduino sketch. Inside the “camera” folder are the used camera presets. A very simple Jupyter notebook to run the inference is in the “Inference” folder. The “docs” folder contains the software documentation with instructions and examples on how to use and configure it. The same documentation is also available over the “Read the Docs” webpage. Download Extended Data, ZIP file. [file eneuro-11-ENEURO.0304-23.2024-s002.zip › DLC-Skeleton/config.yaml]

    # Project definitions (do not edit)
Task: sa-GA-Basler-acA720-520uc
scorer: Auto-Labeler
date: Aug23
multianimalproject: false
identity:

    # Project path (change when moving around)
project_path: C:\Data\DLC-Skeleton

video_sets:

bodyparts:
- MIRROR_VIEW-GREEN
- MIRROR_VIEW-RED
- MIRROR_VIEW-BLUE
- MIRROR_VIEW-AQUA
- SIDE_PROFILE_VIEW-GREEN
- SIDE_PROFILE_VIEW-RED
- SIDE_PROFILE_VIEW-BLUE
- SIDE_PROFILE_VIEW-AQUA

    # Fraction of video to start/stop when extracting frames for labeling/refinement
start: 0
stop: 1
numframes2pick: 150

    # Plotting configuration
skeleton:
skeleton_color: black
pcutoff: 0.6  # Only plot predictions above or equal to certainty threshold

  # Adjust values to customize labels in labeled videos.
dotsize: 6   # Size of plotted labels
alphavalue: 0.7  # Opacity of plotted labels
colormap: rainbow

    # Training,Evaluation and Analysis configuration
TrainingFraction:
- 0.67
iteration: 2
default_net_type: resnet_50
default_augmenter: default
snapshotindex: -1  # -1: only last snapshot, all: all snapshots
batch_size: 8

    # Cropping Parameters (for analysis and outlier frame detection)
cropping: false
    #if cropping is true for analysis, then set the values here:
x1: 0
x2: 640
y1: 277
y2: 624

    # Refinement configuration (parameters from annotation dataset configuration also relevant in this stage)
corner2move2:
- 50
- 50
move2corner: true
