# Supplementary material for: KineWheel–DeepLabCut Automated Paw Annotation Using Alternating Stroboscopic UV and White Light Illumination
Source: eNeuro. 2024 Aug 23;11(8):ENEURO.0304-23.2024. doi: 10.1523/ENEURO.0304-23.2024 (PMC11363514; doi:10.1523/ENEURO.0304-23.2024)
Supplement: Extended Data — includes the copy of the GitHub repository. The “Arduino” folder contains the sketch to drive the LEDs and to trigger the camera. This folder contains also the “KWA-Controller” a Windows application to control the Arduino sketch. Inside the “camera” folder are the used camera presets. A very simple Jupyter notebook to run the inference is in the “Inference” folder. The “docs” folder contains the software documentation with instructions and examples on how to use and configure it. The same documentation is also available over the “Read the Docs” webpage. Download Extended Data, ZIP file. [file eneuro-11-ENEURO.0304-23.2024-s002.zip › DLC-Skeleton/dlc-models/iteration-2/sa-GA-Basler-acA720-520ucAug23-trainset67shuffle1/train/pose_cfg.yaml]

all_joints:
- - 0
- - 1
- - 2
- - 3
- - 4
- - 5
- - 6
- - 7
all_joints_names:
- MIRROR_VIEW-GREEN
- MIRROR_VIEW-RED
- MIRROR_VIEW-BLUE
- MIRROR_VIEW-AQUA
- SIDE_PROFILE_VIEW-GREEN
- SIDE_PROFILE_VIEW-RED
- SIDE_PROFILE_VIEW-BLUE
- SIDE_PROFILE_VIEW-AQUA
alpha_r: 0.02
apply_prob: 0.5
batch_size: 4
contrast:
  clahe: true
  claheratio: 0.1
  histeq: true
  histeqratio: 0.1
convolution:
  edge: false
  emboss:
    alpha:
    - 0.0
    - 1.0
    strength:
    - 0.5
    - 1.5
  embossratio: 0.1
  sharpen: false
  sharpenratio: 0.3
cropratio: 0.4
dataset: training-datasets/iteration-2/UnaugmentedDataSet_sa-Gait-Analysis-Basler-acA720-520ucAug23/sa-Gait-Analysis-Basler-acA720-520uc_Auto-Labeler67shuffle1.mat
dataset_type: imgaug
decay_steps: 30000
display_iters: 1000
global_scale: 0.8
init_weights: /notebooks/hdrive/Gait-Analysis/DLC-Projects/sa-Gait-Analysis-Basler-acA720-520uc-Auto-Labeler-2022-08-23/dlc-models/iteration-1/sa-Gait-Analysis-Basler-acA720-520ucAug23-trainset67shuffle1/train/snapshot-52500
intermediate_supervision: false
intermediate_supervision_layer: 12
location_refinement: true
locref_huber_loss: true
locref_loss_weight: 0.05
locref_stdev: 7.2801
lr_init: 0.0005
max_input_size: 1500
metadataset: training-datasets/iteration-2/UnaugmentedDataSet_sa-Gait-Analysis-Basler-acA720-520ucAug23/Documentation_data-sa-Gait-Analysis-Basler-acA720-520uc_67shuffle1.pickle
min_input_size: 64
mirror: false
multi_stage: false
multi_step:
- - 0.005
  - 10000
- - 0.02
  - 430000
- - 0.002
  - 730000
- - 0.001
  - 1030000
net_type: resnet_50
num_joints: 8
pairwise_huber_loss: false
pairwise_predict: false
partaffinityfield_predict: false
pos_dist_thresh: 17
project_path: /notebooks/hdrive/Gait-Analysis/DLC-Projects/sa-Gait-Analysis-Basler-acA720-520uc-Auto-Labeler-2022-08-23
rotation: 25
rotratio: 0.4
save_iters: 50000
scale_jitter_lo: 0.5
scale_jitter_up: 1.25
