# Supplementary material for: KineWheel–DeepLabCut Automated Paw Annotation Using Alternating Stroboscopic UV and White Light Illumination
Source: eNeuro. 2024 Aug 23;11(8):ENEURO.0304-23.2024. doi: 10.1523/ENEURO.0304-23.2024 (PMC11363514; doi:10.1523/ENEURO.0304-23.2024)
Supplement: Extended Data — includes the copy of the GitHub repository. The “Arduino” folder contains the sketch to drive the LEDs and to trigger the camera. This folder contains also the “KWA-Controller” a Windows application to control the Arduino sketch. Inside the “camera” folder are the used camera presets. A very simple Jupyter notebook to run the inference is in the “Inference” folder. The “docs” folder contains the software documentation with instructions and examples on how to use and configure it. The same documentation is also available over the “Read the Docs” webpage. Download Extended Data, ZIP file. [file eneuro-11-ENEURO.0304-23.2024-s002.zip › docs/source/conf.py]

# Configuration file for the Sphinx documentation builder.

# -- Project information

project = 'KWA-DLC'
copyright = '2023, BA'
author = 'BA'

release = '0.1'
version = '0.1.0'

# -- General configuration

extensions = [
    'myst_parser',
    'sphinx.ext.duration',
    'sphinx.ext.doctest',
    'sphinx.ext.autodoc',
    'sphinx.ext.autosummary',
    'sphinx.ext.intersphinx',
]

# Enable internal document links to headers (# -> h1, ## -> h2, ...)
# Without it, header links won't work in markdown.
# C.f. https://myst-parser.readthedocs.io/en/latest/syntax/optional.html#auto-generated-header-anchors
myst_heading_anchors = 6

intersphinx_mapping = {
    'python': ('https://docs.python.org/3/', None),
    'sphinx': ('https://www.sphinx-doc.org/en/master/', None),
}
intersphinx_disabled_domains = ['std']

templates_path = ['_templates']

# -- Options for HTML output

html_theme = 'sphinx_rtd_theme'

# These folders are copied to the documentation's HTML output
html_static_path = ['_static']

# Override list-style in RTD theme (theme.css) (to make bullet points visible)
# URL: https://docs.readthedocs.io/en/stable/guides/adding-custom-css.html?highlight=theme#overriding-or-replacing-a-theme-s-stylesheet
html_style = 'css/override.css'

# -- Options for EPUB output
epub_show_urls = 'footnote'
