# Supplementary material for: KineWheel–DeepLabCut Automated Paw Annotation Using Alternating Stroboscopic UV and White Light Illumination
Source: eNeuro. 2024 Aug 23;11(8):ENEURO.0304-23.2024. doi: 10.1523/ENEURO.0304-23.2024 (PMC11363514; doi:10.1523/ENEURO.0304-23.2024)
Supplement: Extended Data — includes the copy of the GitHub repository. The “Arduino” folder contains the sketch to drive the LEDs and to trigger the camera. This folder contains also the “KWA-Controller” a Windows application to control the Arduino sketch. Inside the “camera” folder are the used camera presets. A very simple Jupyter notebook to run the inference is in the “Inference” folder. The “docs” folder contains the software documentation with instructions and examples on how to use and configure it. The same documentation is also available over the “Read the Docs” webpage. Download Extended Data, ZIP file. [file eneuro-11-ENEURO.0304-23.2024-s002.zip › docs/source/Installation.md]

# Repository Contents

```
|   kine-wheel-arena.yaml
├───Arduino
|   ├───cam_and_light_sync
│   └───KWA-Controller
├───Camera
|       acA720-520uc-inference.pfs
├───DLC-Skeleton
│   ├───dlc-models
│   ├───evaluation-results
│   ├───labeled-data
│   ├───training-datasets
│   └───videos
├───Docs
└───Inference
        inference.ipynb
        inference.py
```

# Installation

Steps described in this section only need to be done once.
This guide assumes that [Anaconda/Miniconda](Requirements.md#anacondaminiconda) is used to manage Python and its packages.

First, clone the [KineWheelSystem repository](https://github.com/WinterLab-Berlin/KineWheelSystem) from GitHub.
Alternatively, GitHub offers a [link](https://github.com/WinterLab-Berlin/KineWheelSystem/archive/refs/heads/main.zip) to download the repository as a ZIP file.

In the example below, the repository is cloned to `C:/Data/KineWheelSystem`.
You can choose any valid path; however, the destination folder (here: `KineWheelSystem`) must not exist or be empty.

```console
git clone https://github.com/WinterLab-Berlin/KineWheelSystem.git C:\Data\KineWheelSystem
```

[Open a Anaconda prompt](https://docs.conda.io/projects/conda/en/latest/user-guide/getting-started.html#starting-conda) (type *anaconda* into the Windows search box) and navigate to the repository root folder `KineWheelSystem`.

```console
cd C:\Data\KineWheelSystem
```

Create a conda (virtual Python) environment with all the required packages by running the following command:

```console
conda env create -f kine-wheel-arena.yaml
```

Whenever opening a new Anaconda prompt, usage of the new environment requires activation, running the command below:

```console
conda activate kwa
```

The environment can be deactivated by running:

```console
conda deactivate
```
