# Supplementary material for: KineWheel–DeepLabCut Automated Paw Annotation Using Alternating Stroboscopic UV and White Light Illumination
Source: eNeuro. 2024 Aug 23;11(8):ENEURO.0304-23.2024. doi: 10.1523/ENEURO.0304-23.2024 (PMC11363514; doi:10.1523/ENEURO.0304-23.2024)
Supplement: Extended Data — includes the copy of the GitHub repository. The “Arduino” folder contains the sketch to drive the LEDs and to trigger the camera. This folder contains also the “KWA-Controller” a Windows application to control the Arduino sketch. Inside the “camera” folder are the used camera presets. A very simple Jupyter notebook to run the inference is in the “Inference” folder. The “docs” folder contains the software documentation with instructions and examples on how to use and configure it. The same documentation is also available over the “Read the Docs” webpage. Download Extended Data, ZIP file. [file eneuro-11-ENEURO.0304-23.2024-s002.zip › Inference/inference.py]

"""
This command-line program can perform two operations:
    1) predict mouse paw locations in a video using a deep neural network and
    2) label a video for visualization purposes, based on its prediction results.

Prediction results are stored as HDF5 and CSV file in the same folder where
the corresponding video resides. 

Below are 3 examples on how to call the program. The general format is:

```console
python inference.py <operation> <flags>
```

Operations and flags are described in the program's help message.

Example 1: Print Help

Prints the program's help text to the console.

```console
python inference.py -h
```

Example 2: Prediction

Predict the paw locations for each video in `video_folder`, using the deep
neural network specified in `config.yaml`.

```console
python inference.py predict -c /path/to/dlc/config.yaml -v /path/to/video_folder
```

Example 3: Video Labelling

Label the paw locations in `video_file.mp4` as predicted by the neural network.
This call assumes that the prediction results for `video_file.mp4` are stored in
the same folder where the video resides. The labeled video will be saved to this
folder as well.

```console
python inference.py label -c /path/to/dlc/config.yaml -v /path/to/video_file.mp4
```


Date modified: Dec 12, 2022
"""

import argparse
from argparse import ArgumentParser, Namespace
import logging  # Debugging
import os
from pathlib import Path
from typing import Any, Dict, List, Sequence, Tuple
import yaml

# GUIs don't work on the cloud, so label your data locally on your computer!
# This will suppress the GUI support
os.environ["DLClight"]="True"


logging.basicConfig(format='%(levelname)s:%(message)s', level=logging.INFO)
logger = logging.getLogger(__name__)


def predict(cfg_path: str, video_paths: Tuple[str, List[str]]):
    """
    Predict paw locations frame by frame in the video(s) specified by `video_path`.
    The prediction results (x-/y-coordinates of the located paws) for each video
    are stored in as HDF5 and CSV in its respective folder. 

    Args:
        cfg_path (str): Path to DLC config file to load.
        video_paths (str, list[str]): Path to a video folder or list of video
            paths to run prediction on. When passing a folder, only "avi",
            "mp4", "mov", "mpeg", "mkv" are processed.
    """
    # NOTE: Importing deeplabcut and its dependencies takes some time and delays
    # command line output to appear in case the user has called the script
    # incorrectly.
    import deeplabcut

    # XXX: Config file at `cfg_path` must have snapshot index to use set.
    deeplabcut.analyze_videos(
        cfg_path, video_paths, save_as_csv=True)


def label(cfg_path: str, video_paths: Tuple[str, List[str]]):
    """
    Create a labeled video in MP4 format with labels predicted by the network.

    Args:
        cfg_path (str): Path to DLC config file to load.
        video_paths (str, list[str]): Path to a video folder or list of video
            paths to run prediction on. When passing a folder, only "avi",
            "mp4", "mov", "mpeg", "mkv" are processed.
    """
    # NOTE: Importing deeplabcut and its dependencies takes some time and delays
    # command line output to appear in case the user has called the script
    # incorrectly.
    import deeplabcut

    deeplabcut.create_labeled_video(
        cfg_path, video_paths,
        save_frames=False  # Tests show degraded quality if True.
        )


def load_config(cfg_path: str) -> Dict[str, Any]:
    """Load DLC configuration file from path `cfg_path` and return it as dict.

    Args:
        cfg_path (str): Path to DLC config file to load.
    
    Returns:
        Dict[str, Any]: 
    
    Raises:
        FileNotFoundError: if `cfg_path` is not a path to a file
    """
    path = Path(cfg_path)

    if os.path.exists(path):
        try:
            with open(path, 'r') as yml_file:
                cfg = yaml.load(yml_file, Loader=yaml.SafeLoader)
        except yaml.parser.ParserError:
            raise RuntimeError('The DLC config file is not a valid YAML file.')

    else:
        raise FileNotFoundError(
            'DLC config file not found. Make sure that the file exists '
            'and/or that you passed the path of the config file correctly!')

    return cfg


class VideoPathsAction(argparse.Action):
    """``Action`` sub-class which sets a single path (string) or a list of paths
    (strings) on the as a string or list of strings on `namespace`,
    respectively.
    """
    def __call__(self, parser: ArgumentParser, namespace: Namespace,
            values: Tuple[str, Sequence[Any], None],
            option_string: Tuple[str, None] = ...) -> None:

        if values is not None and len(values) > 0:
            if len(values) == 1:
                # Test if values is path to (video) folder.
                if Path(values[0]).is_dir():
                    setattr(namespace, self.dest, values[0])
                else:  # Assume values to be list of single video path.
                    setattr(namespace, self.dest, values)
            else:
                # Assume values to be list of video paths.
                setattr(namespace, self.dest, values)


if __name__ == '__main__':

    parser = ArgumentParser(
        prog='Inference',
        description=
            'Command-line program to analyze (predict paw locations) and label '
            'videos. See "Modes" below for details.'
    )

    subparser_name = 'mode'
    subparsers = parser.add_subparsers(
        title='Modes',
        # Set name of selected sub-command in namespace when parsing args.
        # This way, used sub-command can be detected.
        dest=subparser_name,
        description=
            'This command-line program can run in two modes: '
            '1) predict mouse paw locations in a video using a deep neural network and '
            '2) label a video for visualization purposes, based on its prediction results.'
            'Prediction results are stored as HDF5 and CSV file in the same '
            'folder where the corresponding video resides.'
    )

    sub_cmd_label = 'label'  # Name of 'label' sub command
    parser_label = subparsers.add_parser(name=sub_cmd_label, help='Label video')
    sub_cmd_predict = 'predict'  # Name of 'predict' sub command
    parser_predict = subparsers.add_parser(name=sub_cmd_predict,
        help='Predict paw locations')
    
    # NOTE: If the -v/--videos flag is to be specified before the sub command,
    # then the subcommand itself will be interpreted as a value of the flag and
    # *not* as the sub command. Therefore, move the sub command before the
    # -v/--videos flag.
    video_cmd = dict(dest='video_paths',
                     action=VideoPathsAction,
                     help=(
                         'Absolute path to a video folder or list of absolute '
                         'video paths to run prediction on. When passing a '
                         'folder, only "avi", "mp4", "mov", "mpeg", "mkv" '
                         'are processed'),
                     type=str,
                     nargs='+',  # List must not be empty
                     required=True)
    parser_label.add_argument('-v', '--videos', **video_cmd)
    parser_predict.add_argument('-v', '--videos', **video_cmd)

    cfg_cmd = dict(dest='cfg_path',
                   help='Path to DLC project config file',
                   type=str,
                   required=True)
    parser_label.add_argument('-c', '--cfg', **cfg_cmd)
    parser_predict.add_argument('-c', '--cfg', **cfg_cmd)

    #args, unknown = parser.parse_known_args()
    args = parser.parse_args()

    selected_sub_cmd = getattr(args, subparser_name)  # Is None if no sub-cmd specified
    print(f'Mode: {selected_sub_cmd}')

    load_config(args.cfg_path)  # Raises error if config not found.

    if selected_sub_cmd == sub_cmd_predict:
        predict(args.cfg_path, args.video_paths)
    elif selected_sub_cmd == sub_cmd_label:
        label(args.cfg_path, args.video_paths)
