# Supplementary material for: KineWheel–DeepLabCut Automated Paw Annotation Using Alternating Stroboscopic UV and White Light Illumination
Source: eNeuro. 2024 Aug 23;11(8):ENEURO.0304-23.2024. doi: 10.1523/ENEURO.0304-23.2024 (PMC11363514; doi:10.1523/ENEURO.0304-23.2024)
Supplement: Extended Data — includes the copy of the GitHub repository. The “Arduino” folder contains the sketch to drive the LEDs and to trigger the camera. This folder contains also the “KWA-Controller” a Windows application to control the Arduino sketch. Inside the “camera” folder are the used camera presets. A very simple Jupyter notebook to run the inference is in the “Inference” folder. The “docs” folder contains the software documentation with instructions and examples on how to use and configure it. The same documentation is also available over the “Read the Docs” webpage. Download Extended Data, ZIP file. [file eneuro-11-ENEURO.0304-23.2024-s002.zip › README.md]

# Kine Wheel Arena – DLC

*Kine Wheel Arena – DLC* is an open-source experimental setup for markerless paw tracking of head-fixed mice running on a wheel.
The apparatus is based on the open-source motion tracking system [(KineMouse Wheel)](https://hackaday.io/project/160744-kinemouse-wheel) designed by [Richard Warren](https://richard-warren.github.io/). It has been extended with a camera, lighting, and a controller to run both in synchronization.
Tracking is done using a Deep Neural Network trained with [DeepLabCut](https://www.mackenziemathislab.org/deeplabcut) (DLC). The system is available for purchase at [LABmaker](https://www.labmaker.org/).

![Video Clip Annotated by Deep Neural Network](./docs/source/media/Labeled-Video-Sample-LowRes-12FPS.gif)

*Figure 1 – Video clip showing mouse paws annotated by Deep Neural Network.*

## Documentation

The full project documentation can be found on ReadTheDocs: [KineWheelSystem Docs](https://kinewheelsystem.readthedocs.io/en/latest/)

## License

This project is licensed under the GNU General Public License v3.0.
Note that the software is provided "as is", without warranty of any kind, express or implied.
If you use the code or data, please cite us!
